# Supplementary material for: E-cigarettes: Effects in phagocytosis and cytokines response against Mycobacterium tuberculosis
Source: PLoS One. 2020 Feb 10;15(2):e0228919. doi: 10.1371/journal.pone.0228919 (PMC7010305; doi:10.1371/journal.pone.0228919)
Supplement: S1 Dataset — (XLSX) [file pone.0228919.s001.xlsx]

## Sheet: Figure 1
	Day 0					Day 3					Day 6
	R1	R2	R3	MEAN	SD	R1	R2	R3	MEAN	SD	R1	R2	R3	MEAN	SD
Control	100	100	100	100	0	100	92.4	87.5	93.3	6.29841	100	100	100	100	0
CS	100	100	98.24	99.4133	1.01614	100	92.24	87.5	93.2467	6.31051	100	100	100	100	0
e-vapor base	96.97	99.06		98.015	1.47785	100	100		100	0	99.96	100		99.98	0.0282843
e-vapor base + nicotine	98	100		99	1.41421	100	100		100	0	100	100		100	0
e-vapor coffee	99.22	100		99.61	0.551543	100	100		100	0	100	100		100	0
e-vapor coffee + nicotine	97.28	97.2		97.24	0.0565685	100	100		100	0	99.7	96.6		98.15	2.19203
	Figure 1. THP-1 viability after exposition to cigarette smoke (CS) extract and e-vapor extract.

## Sheet: Figure 2
Day	Control
	R1		R2		MEAN	SD
0	0.01	0.01	0.01	0.01	0.01	0
1	0.028	0.028	0.017	0.023	0.024	0.00522813
2	0.043	0.053	0.048	0.058	0.0505	0.00645497
3	0.111	0.128	0.101	0.106	0.1115	0.0117331
4	0.243	0.264	0.223	0.229	0.23975	0.0182094
7	0.827	0.81	0.713	0.729	0.76975	0.0570928
8	0.884	0.892	0.782	0.804	0.8405	0.0556747
9	0.944	0.943	0.865	0.878	0.9075	0.0419086
10	1.036	0.976	0.935	0.953	0.975	0.0439924
11	1.098	1.018	0.987	1.009	1.028	0.0484493
Day	CS
	R1		R2		R3		MEAN	SD
0	0.01	0.01	0.01	0.01	0.01	0.01	0.01	0
1	0.019	0.019	0.03	0.028	0.018	0.02	0.0223333	0.00524087
2	0.031	0.035	0.059	0.058	0.016	0.021	0.0366667	0.0182282
3	0.078	0.075	0.124	0.117	0.056	0.067	0.0861667	0.0277519
4	0.176	0.173	0.254	0.255	0.089	0.113	0.176667	0.0690932
7			0.555	0.551	0.398	0.455	0.48975	0.0766697
8	0.588	0.608	0.716	0.73	0.514	0.58	0.622667	0.0839968
9	0.663	0.664	0.778	0.768	0.584	0.61	0.677833	0.079976
10	0.694	0.68	0.801	0.816	0.649	0.684	0.720667	0.0698389
11	0.76	0.768	0.862	0.884	0.659	0.729	0.777	0.0839905
Day	e-vapor base
	R1		R2		MEAN	SD
0	0.01	0.01	0.01	0.01	0.01	0
1	0.027	0.035	0.03	0.03	0.0305	0.00331662
2	0.047	0.06	0.06	0.061	0.057	0.00668331
3	0.149	0.155	0.144	0.147	0.14875	0.00464579
4	0.306	0.34	0.306	0.345	0.32425	0.0211719
7	1.03	1.06	0.936	1.032	1.0145	0.0540956
8	1.151	1.159	1.142	1.185	1.15925	0.018518
9	1.39	1.271	1.267	1.294	1.3055	0.057576
10	1.424	1.383	1.378	1.359	1.386	0.0273618
11	1.463	1.414	1.354	1.433	1.416	0.0459928
Day	e-vapor base + nicotine
	R1		R2		MEAN	SD
0	0.01	0.01	0.01	0.01	0.01	0
1	0.039	0.026	0.023	0.02	0.027	0.0083666
2	0.06	0.066	0.061	0.059	0.0615	0.00310913
3	0.17	0.155	0.146	0.156	0.15675	0.00991211
4	0.342	0.343	0.343	0.321	0.33725	0.0108436
7	1.045	1.02	0.979	0.987	1.00775	0.0305219
8	1.122	1.075	1.104	1.111	1.103	0.0200832
9	1.232	1.147	1.287	1.276	1.2355	0.0636056
10	1.207	1.225	1.397	1.402	1.30775	0.106218
11	1.239	1.168	1.552	1.558	1.37925	0.205013
Day	e-vapor coffee
	R1		R2		MEAN	SD
0	0.01	0.01	0.01	0.01	0.01	0
1	0.02	0.033	0.025	0.029	0.02675	0.00556028
2	0.059	0.058	0.053	0.055	0.05625	0.00275379
3	0.158	0.159	0.162	0.128	0.15175	0.0159243
4	0.326	0.362	0.32	0.296	0.326	0.0272764
7	1.058	1.135	0.992	0.959	1.036	0.0777817
8	1.107	1.222	1.115	1.092	1.134	0.0594362
9	1.268	1.376	1.245	1.194	1.27075	0.0766784
10	1.302	1.336	1.25	1.242	1.2825	0.0444934
11	1.33	1.282	1.279	1.303	1.2985	0.0235584
Day	e-vapor coffee + nicotine
	R1		R2		MEAN	SD
0	0.01	0.01	0.01	0.01	0.01	0
1	0.03	0.028	0.033	0.029	0.03	0.00216025
2	0.054	0.057	0.061	0.062	0.0585	0.00369685
3	0.144	0.151	0.153	0.164	0.153	0.00828654
4	0.35	0.338	0.352	0.359	0.34975	0.00873212
7	1.031	1.036	1.018	1.003	1.022	0.0147648
8	1.163	1.146	1.123	1.115	1.13675	0.0218842
9	1.277	1.236	1.256	1.217	1.2465	0.0258263
10	1.362	1.335	1.278	1.248	1.30575	0.0520408
11	1.317	1.326	1.314	1.287	1.311	0.0167929
Figure 2. Growth of M. tuberculosis H37Rv exposed to 10% CS extract, 100% e-vapor base extract with and without nicotine and e-vapor coffee flavor extract with and without nicotine.

## Sheet: Figure 3
Days	Control
	R1	R2	R3	R4	R5	Mean	SD
0	4166.67	4500	4222.22	4555.56		4361.11	195.105
1		26111.1	7777.78	12222.2	8888.89	13750	8454.37
2	25277.8	48333.3	35555.6	37777.8	26666.7	34722.2	9345.89
3	42777.8	62777.8	103611	72777.8	100000	76388.9	25624.9
6	422222	338889		136111		299074	147152
Days	CS
	R1	R2	R3	Mean	SD
0	2888.89	5000	6666.67	4104.45	1862.26
1	2416.67		22500	11111.3	8417.37
2	11666.7	7777.78	16666.7	10159.7	4527.79
3	6527.78	18333.3	15555.6	11491.9	5551.02
6	6888.89	100000	72222.2	53628	35400.9
Days	e-vapor base + nicotine
	R1	R2	R3	Mean	SD
0	2111.11	3055.56	2194.44	2453.7	522.882
1	2444.44	20833.3	2833.33	8703.7	10506.4
2	20833.3	27222.2	21666.7	23240.7	3473.15
3	31388.9	52222.2	46111.1	43240.7	10709.2
6	47500	86666.7	205556	113241	82310.5
Days	e-vapor base
	R1	R2	R3	R4	Mean	SD
0	7611.11	5166.67	5500		6092.59	1325.59
1	12222.2	16111.1	13888.9	30000	18055.6	8120.75
2	36666.7	23611.1	16333.3	36944.4	28388.9	10163.4
3	27500	52777.8	76111.1	119444	68958.3	39075.2
6	277778	75000	188889		180556	101645
Days	e-vapor coffee + nicotine
	R1	R2	R3	R4	Mean	SD
0	4555.56		3972.22	21666.7	9352.12	7214.04
1	10000	12222.2	11666.7	26944.4	13555.1	6942.39
2	36666.7	27500	18333.3	41250	26982.1	11160.3
3	55000	36666.7	44166.7		37643.7	14741.6
6	83055.6	269444	183333	58333.3	134836	80013.5
Days	e-vapor coffee
	R1	R2	R3	R4	Mean	SD
0		4527.78	4888.89	21111.1	10175.9	9471.87
1	12777.8	12500	14444.4	24166.7	15972.2	5530.03
2	33333.3	24166.7	21666.7	37222.2	29097.2	7382.05
3	37222.2	44166.7	84444.4		55277.8	25496.6
6		211111	255556	211111	225926	25660
Figure 3. M. tuberculosis intracellular CFUs counts over 6 days.

## Sheet: Figure 4
Day	Control
	R1	R2	R3	R4	R1	R2	R3	R4	Mean	SD
0	8	8	17	17	9	22.6667	29	26	17.0833	8.3071
3		25	39.6667	29.6667			51.3333	49.3333	39	11.6452
6		59	69.6667	69.3333		37		85	64	17.7169
Day	CS
	R1	R2	R3	R4	Mean	SD
Día 0	4.66667		6.66667	0.333333	3.88889	3.23751
Día 3	4.33333		4.33333	18	8.88889	7.89045
Día 6	12		6.33333	6.66667	8.33333	3.1798
Day	e-vapor base
	R1	R2	R3	R4	Mean	SD
Día 0	3	18	34	13.6667	17.1667	12.8712
Día 3		31.6667	28.3333	31.3333	30.4444	1.83586
Día 6		13.3333	23.3333	57	31.2222	22.8773
Day	e-vapor base + nicotine
	R1	R2	R3	R4	Mean	SD
Día 0	1.33333	22	5.77778	6	8.77778	9.07309
Día 3	1.22222	38.6667	11.1111	11.1111	15.5278	16.1149
Día 6		7	3.33333	15.8889	8.74074	6.45625
Day	e-vapor coffee
	R1	R2	R3	R4	Mean	SD
Día 0	1.33333	24.3333	21.3333	18.6667	16.4167	10.3185
Día 3		47	31.6667	29	35.8889	9.71444
Día 6		18.6667	24.3333	58.3333	33.7778	21.4537
Day	e-vapor coffee + nicotine
	R1	R2	R3	R4	Mean	SD
Día 0	10.3333	14.6667	16	2.66667	10.9167	6.00848
Día 3		35	26	32.3333	31.1111	4.62281
Día 6		16.6667	18.6667	44	26.4444	15.2364
Figure 4. Phagocytosis of M. bovis BCG-GFP by THP-1 macrophages.

## Sheet: Figure 5
		R1	R2	R3	Main	SD
	Control	28.3333	40	38	35.4444	6.23906
	CS		29.6667	23	26.3333	4.71405
	e-vapor base + nicotine	33.6667		35.3333	34.5	1.17851
	e-vapor base	32.3333		36.6667	34.5	3.06413
	e-vapor coffee + nicotine	16.3333	23.3333	25.6667	21.7778	4.85722
	e-vapor coffee	27	20.6667	19.3333	22.3333	4.09607
	Figure 5. Phagocytosis of GFP-latex beads by THP-1 macrophages.

## Sheet: Figure 6
			day_0			day_3			day_6			Mean			SD
			R1	R2	R3	R1	R2	R3	R1	R2	R3	Day 0	Day 3	Day 6	SD Day 0	SD Day 3	SD day 6
TNFα with smoke or e-vapor	Iinfected	CS		55.9702	38.6717		176.908	200.879		182.745	226.023	47.3209	188.894	204.384	12.2319	16.9504	30.6017
	Iinfected	e-vapor base + nicotine	70.8972		174.036	1021.45		881.677	1186.48	1239.09		122.467	951.563	1212.78	72.9304	98.8349	37.2004
	Iinfected	e-vapor base	1174.25	937.514			738.498	951.003		396.825	643.945	1055.88	844.751	520.385	167.397	150.264	174.74
	Iinfected	e-vapor coffee + nicotine	224.923		118.335		1558.66	1010.34		657.09	1127.15	171.629	1284.5	892.122	75.3692	387.72	332.385
	Iinfected	e-vapor Coffee		275.065	121.933		841	591.715		627.616	1152.52	198.499	716.357	890.067	108.28	176.271	371.162
	Iinfected	Control	39.0689		42.8829	1011.05	534.865	195.119	1287.26	633.414	251.359	40.9759	580.345	724.01	2.69689	409.864	523.857
TNFα without smoke or e-vapor	Uninfected	CS		37.7298	54.3806	61.6585	241.892	358.392	79.2643	103.866		46.0552	220.647	91.5651	11.7739	149.503	17.3959
	Uninfected	e-vapor base + nicotine	130.057		353.273	731.45	1039.55	1180.44	670.189		541.162	241.665	983.811	605.675	157.838	229.624	91.2362
	Uninfected	e-vapor base	1742.83	1840.79			504.288	733.217		317.04	599.618	1791.81	618.752	458.329	69.2736	161.877	199.813
	Uninfected	e-vapor coffee + nicotine	264.48		550.612	1276.92	1166.26	1709.86	1411.58	901.045	1271.42	407.546	1384.35	1194.68	202.326	287.278	263.779
	Uninfected	e-vapor Coffee		267.808	430.131		917.84	1247.92	1641.32		1072.78	348.969	1082.88	1357.05	114.78	233.405	402.017
	Uninfected	Control	46.3364	54.1532		320.481	375.846		428.093	424.168		50.2448	348.164	426.131	5.52725	39.1489	2.77566
			day_0			day_3			day_6			Mean			SD
			R1	R2	R3	R1	R2	R3	R1	R2	R3	Day 0	Day 3	Day 6	SD Day 0	SD Day 3	SD day 6
IL-8 with smoke or e-vapor	Iinfected	CS		11200.7	9390.79		110994	100833		256990	152307	10295.8	105913	204649	1279.83	7185.06	74022
	Iinfected	e-vapor base + nicotine		43855.6	22207.1	209115		181071	460653		346339	33031.3	195093	403496	15307.8	19830.3	80832.1
	Iinfected	e-vapor base	10661.4		14309.1		297314	251795	544954		454344	12485.3	274554	499649	2579.3	32186.9	64071
	Iinfected	e-vapor coffee + nicotine	10467.1		16971.7	245693		161811		562875	345668	13719.4	203752	454272	4599.4	59313.5	153588
	Iinfected	e-vapor Coffee	17594.7		11918.3		248609	60160	422808		456500	14756.5	154385	439654	4013.78	133254	23823.7
	Iinfected	Control	2937.28		5616.8	183457	180381		323050	360151		4277.04	181919	341601	1894.71	2175.22	26234.1
IL-8 without smoke or e-vapor	Uninfected	CS	13952.8		11439.7		142245	203303		257433	209963	12696.3	172774	233698	1777.01	43174.5	33566.4
	Uninfected	e-vapor base + nicotine		34251.5	40196.9		257323	240643	221928		279916	37224.2	248983	250922	4204.04	11795.2	41003.2
	Uninfected	e-vapor base	16151.5		14650.7	160313	128527	202847		204682	201722	15401.1	163896	203202	1061.22	37289.7	2093.43
	Uninfected	e-vapor coffee + nicotine		81089.4	45609.5	191018	323848	260398		487119	617718	63349.4	258421	552418	25088.1	66436.8	92348
	Uninfected	e-vapor Coffee	31820.7		22273.9	228880		263200	414777	368929	488822	27047.3	246040	424176	6750.59	24267.7	60496.8
	Uninfected	Control	4259.43		9434.88		158292	159815	143923	177661	183215	6847.15	159053	168266	3659.59	1077.05	21263.7
			day_0			day_3			day_6			Mean			SD
			R1	R2	R3	R1	R2	R3	R1	R2	R3	Day 0	Day 3	Day 6	SD Day 0	SD Day 3	SD day 6
IL-1β with smoke or e-vapor	Iinfected	CS	25.0762	19.6843		196.225	132.251		314.684	309.15		22.3803	164.238	311.917	3.81264	45.2365	3.91294
	Iinfected	e-vapor base + nicotine		105.542	86.0267	245.496	711.575			859.904	818.356	95.7843	478.535	839.13	13.7993	329.568	29.3784
	Iinfected	e-vapor base	31.7978		33.9375	703.951		717.114	1026.73		879.817	32.8676	710.533	953.273	1.513	9.30806	103.881
	Iinfected	e-vapor coffee + nicotine	30.4959		19.6843	282.347	379.94		848.067	310.975		25.0901	331.144	579.521	7.64492	69.0088	379.781
	Iinfected	e-vapor Coffee	47.1292	46.3468		478.303	313.162		723.503	585.38		46.738	395.732	654.441	0.553271	116.772	97.6674
	Iinfected	Control		38.7336	45.9543	523.922	329.12			1574.22	1632.57	42.344	426.521	1603.4	5.1058	137.746	41.2587
IL-1β without smoke or e-vapor	Uninfected	CS		31.1486	56.2888		185.394	169.032	116.405	112.848		43.7187	177.213	114.627	17.7768	11.5697	2.51533
	Uninfected	e-vapor base + nicotine	29.8621		55.5402		256.546	220.973	194.392		157.909	42.7011	238.759	176.151	18.1572	25.1539	25.7978
	Uninfected	e-vapor base	57.9645		41.1756	220.973	284.741	183.641		203.856	239.542	49.5701	229.785	221.699	11.8715	51.1225	25.2337
	Uninfected	e-vapor coffee + nicotine	22.3331		48.2968		250.83	315.507	348.754	338.063	399.419	35.315	283.168	362.079	18.3592	45.733	32.7766
	Uninfected	e-vapor Coffee		46.7384	20.1727	217.602	287.926		331.79	345.199	282.378	33.4556	252.764	319.789	18.7848	49.7262	33.0854
	Uninfected	Control	31.6147	27.8471	32.4435	130.259	200.57		272.291	296.298		30.6351	165.414	284.295	2.4498	49.7173	16.9754
			day_0			day_3			day_6			Mean			SD
			R1	R2	R3	R1	R2	R3	R1	R2	R3	Day 0	Day 3	Day 6	SD Day 0	SD Day 3	SD day 6
IFN-γ with smoke or e-vapor	Iinfected	CS	65.535	73.7472	76.5457		238.448	264.15	321.261	540.926	410.269	71.9426	251.299	424.152	5.72288	18.1743	110.489
	Iinfected	e-vapor base + nicotine		115.664	94.0719	226.149	319.605	225.296	482.507	354.583		104.868	257.017	418.545	15.2681	54.2045	90.4559
	Iinfected	e-vapor base	120.576	92.7596		375.412	225.296	231.899		578.322	502.786	106.668	277.536	540.554	19.6691	84.8275	53.412
	Iinfected	e-vapor coffee + nicotine	76.5457	100.557	76.5457	241.702	270.463	307.527	578.322	476.895	565.934	84.5495	273.231	540.384	13.863	32.9996	55.3303
	Iinfected	e-vapor Coffee	115.664	115.664		395.412	276.735	205.134	515.588	476.895	515.588	115.664	292.427	502.69	0	96.1047	22.3391
	Iinfected	Control	81.1355		76.5457	230.788	244.945		458.99	463.798		78.8406	237.866	461.394	3.24548	10.0104	3.39985
IFN-γ without smoke or e-vapor	Uninfected	CS	82.4822		86.1138	206.205	238.448		376.266		311.036	84.298	222.326	343.651	2.56799	22.7987	46.1246
	Uninfected	e-vapor base + nicotine	91.798	114.427	92.7596	232.847	241.702	144.279	353.486	443.947	437.273	99.6616	206.276	411.569	12.7966	53.8733	50.4121
	Uninfected	e-vapor base	125.433	143.217	96.681		264.15	270.463	807.807		296.109	121.777	267.307	551.958	23.4826	4.46402	361.825
	Uninfected	e-vapor coffee + nicotine	79.3139	105.66		231.899	205.134	187.876	528.3	375.752	396.57	92.487	208.303	433.541	18.6295	22.1819	82.7216
	Uninfected	e-vapor Coffee	144.381			319.605	244.945		423.834	430.569		144.381	282.275	427.202	#DIV/0!	52.7925	4.76225
	Uninfected	Control	69.402			183.241	218.637	211.917	431.502		296.109	69.402	204.598	363.805	#DIV/0!	18.7989	95.7374
Figure 6. Cytokine production by THP-1 exposed and non-exposed to e-vapor extract and CS extract.

## Sheet: Figure 7
Infected/uninfected at day 3
Cytokines	Control	CS	e-vapor base	e-vapor base + nicotine	e-vapor coffee	e-vapor coffee
TNF-α	1.7	0.9	1.4	1	0.7	0.9
IL-8	1.1	0.6	1.7	0.8	0.6	0.8
IL-1β	2.6	0.9	3.1	2	1.6	1.2
IFN-γ	1.2	1.1	1	1.2	1	1.3
Figure 7. Increment of the cytokine production at day 3 in infected cells compared with the uninfected cells with the same exposure.
